# Supplementary material for: Bitcoin: A life in crises
Source: PLoS One. 2022 Sep 30;17(9):e0274165. doi: 10.1371/journal.pone.0274165 (PMC9524670; doi:10.1371/journal.pone.0274165)
Supplement: S2 Dataset — (CSV) [file pone.0274165.s011.csv]

Category: All categories
Country	bitcoin price: (1/1/08 - 11/3/21)
Monaco
Cayman Islands
Gibraltar
Guernsey
Slovenia	100
Isle of Man
Malta	80
Guam
French Polynesia
Iceland
Maldives
Botswana
Czechia	33
New Zealand	33
Australia	26
South Africa	26
Kosovo
Singapore	23
Norway	23
Canada	23
Denmark
Ireland	20
United Kingdom	20
Bulgaria	20
Slovakia	18
Croatia
Puerto Rico	16
United States	15
Latvia
Malaysia	15
Georgia
Kuwait	15
United Arab Emirates	11
Iran	10
Hungary	10
Netherlands	10
South Korea	10
Switzerland	8
Cyprus
Nicaragua
Luxembourg
India	8
St. Helena
Lithuania
Burkina Faso
Hong Kong	8
Nigeria	6
Ghana
Oman
Saudi Arabia	6
Nepal
Greece	6
Austria	6
Israel	6
Thailand	5
Pakistan	5
Kenya	5
Portugal	5
Philippines	5
Sweden	5
Lebanon
Romania
Ecuador
Sri Lanka
Belgium	3
Guatemala
Spain	3
Tunisia
Uganda
Argentina	1
Poland	1
Colombia	1
Kazakhstan
Germany	1
Vietnam	1
Indonesia	1
Italy	1
Egypt	1
Iraq
Mexico	1
Bolivia
France	1
Ukraine
Algeria
Taiwan	1
Venezuela
Chile
Peru
Russia
Brazil	<1
Turkey	<1
Japan
Aruba
Afghanistan
Angola
Anguilla
Åland Islands
Albania
Andorra
Armenia
American Samoa
Antarctica
French Southern Territories
Antigua & Barbuda
Azerbaijan
Burundi
Benin
Caribbean Netherlands
Bangladesh
Bahrain
Bahamas
Bosnia & Herzegovina
St. Barthélemy
Belarus
Belize
Bermuda
Barbados
Brunei
Bhutan
Bouvet Island
Central African Republic
Cocos (Keeling) Islands
China
Côte d’Ivoire
Cameroon
Congo - Kinshasa
Congo - Brazzaville
Cook Islands
Comoros
Cape Verde
Costa Rica
Cuba
Curaçao
Christmas Island
Djibouti
Dominica
Dominican Republic
Eritrea
Western Sahara
Estonia
Ethiopia
Finland
Fiji
Falkland Islands (Islas Malvinas)
Faroe Islands
Micronesia
Gabon
Guinea
Guadeloupe
Gambia
Guinea-Bissau
Equatorial Guinea
Grenada
Greenland
French Guiana
Guyana
Heard & McDonald Islands
Honduras
Haiti
British Indian Ocean Territory
Jamaica
Jersey
Jordan
Kyrgyzstan
Cambodia
Kiribati
St. Kitts & Nevis
Laos
Liberia
Libya
St. Lucia
Liechtenstein
Lesotho
Macao
St. Martin
Morocco
Moldova
Madagascar
Marshall Islands
North Macedonia
Mali
Myanmar (Burma)
Montenegro
Mongolia
Northern Mariana Islands
Mozambique
Mauritania
Montserrat
Martinique
Mauritius
Malawi
Mayotte
Namibia
New Caledonia
Niger
Norfolk Island
Niue
Nauru
Panama
Pitcairn Islands
Palau
Papua New Guinea
North Korea
Paraguay
Palestine
Qatar
Réunion
Rwanda
Sudan
Senegal
South Georgia & South Sandwich Islands
Svalbard & Jan Mayen
Solomon Islands
Sierra Leone
El Salvador
San Marino
Somalia
St. Pierre & Miquelon
Serbia
South Sudan
São Tomé & Príncipe
Suriname
Eswatini
Sint Maarten
Seychelles
Syria
Turks & Caicos Islands
Chad
Togo
Tajikistan
Tokelau
Turkmenistan
Timor-Leste
Tonga
Trinidad & Tobago
Tuvalu
Tanzania
U.S. Outlying Islands
Uruguay
Uzbekistan
Vatican City
St. Vincent & Grenadines
British Virgin Islands
U.S. Virgin Islands
Vanuatu
Wallis & Futuna
Samoa
Yemen
Zambia
Zimbabwe
