# Supplementary material for: Bitcoin: A life in crises
Source: PLoS One. 2022 Sep 30;17(9):e0274165. doi: 10.1371/journal.pone.0274165 (PMC9524670; doi:10.1371/journal.pone.0274165)
Supplement: S3 Dataset — (CSV) [file pone.0274165.s012.csv]

Category: All categories
Month	bitcoin price: (Worldwide)
2008-01	0
2008-02	0
2008-03	0
2008-04	0
2008-05	0
2008-06	0
2008-07	0
2008-08	0
2008-09	0
2008-10	0
2008-11	0
2008-12	0
2009-01	0
2009-02	0
2009-03	0
2009-04	0
2009-05	0
2009-06	0
2009-07	0
2009-08	0
2009-09	0
2009-10	0
2009-11	0
2009-12	0
2010-01	0
2010-02	0
2010-03	0
2010-04	0
2010-05	0
2010-06	0
2010-07	0
2010-08	0
2010-09	0
2010-10	0
2010-11	0
2010-12	0
2011-01	0
2011-02	0
2011-03	0
2011-04	0
2011-05	0
2011-06	0
2011-07	0
2011-08	1
2011-09	0
2011-10	0
2011-11	0
2011-12	0
2012-01	0
2012-02	0
2012-03	0
2012-04	0
2012-05	0
2012-06	0
2012-07	0
2012-08	0
2012-09	0
2012-10	0
2012-11	0
2012-12	<1
2013-01	0
2013-02	0
2013-03	0
2013-04	3
2013-05	1
2013-06	0
2013-07	0
2013-08	0
2013-09	<1
2013-10	<1
2013-11	3
2013-12	6
2014-01	<1
2014-02	8
2014-03	1
2014-04	1
2014-05	2
2014-06	1
2014-07	1
2014-08	2
2014-09	3
2014-10	4
2014-11	1
2014-12	1
2015-01	1
2015-02	1
2015-03	2
2015-04	1
2015-05	<1
2015-06	1
2015-07	2
2015-08	1
2015-09	1
2015-10	1
2015-11	4
2015-12	2
2016-01	1
2016-02	1
2016-03	1
2016-04	1
2016-05	1
2016-06	5
2016-07	3
2016-08	2
2016-09	2
2016-10	3
2016-11	2
2016-12	3
2017-01	5
2017-02	3
2017-03	10
2017-04	1
2017-05	8
2017-06	16
2017-07	11
2017-08	21
2017-09	23
2017-10	18
2017-11	44
2017-12	100
2018-01	53
2018-02	54
2018-03	26
2018-04	25
2018-05	15
2018-06	15
2018-07	13
2018-08	10
2018-09	13
2018-10	12
2018-11	10
2018-12	11
2019-01	9
2019-02	10
2019-03	7
2019-04	15
2019-05	18
2019-06	16
2019-07	11
2019-08	12
2019-09	11
2019-10	13
2019-11	10
2019-12	9
2020-01	15
2020-02	9
2020-03	12
2020-04	11
2020-05	13
2020-06	11
2020-07	11
2020-08	10
2020-09	8
2020-10	10
2020-11	22
2020-12	23
2021-01	43
2021-02	57
2021-03	43
2021-04	33
2021-05	38
2021-06	28
2021-07	30
2021-08	20
2021-09	26
2021-10	33
