# Supplementary material for: Bitcoin: A life in crises
Source: PLoS One. 2022 Sep 30;17(9):e0274165. doi: 10.1371/journal.pone.0274165 (PMC9524670; doi:10.1371/journal.pone.0274165)
Supplement: S4 Dataset — (CSV) [file pone.0274165.s013.csv]

Category: All categories
bitcoin price: (1/1/08 - 11/3/21, Worldwide)
TOP
Price	100
Bitcoin	99
United States Dollar	8
Prediction	7
Ethereum	5
Share price	4
Chart	3
Bitcoin Cash	3
Analysis	3
Cryptocurrency	2
Future	2
Ripple	1
Indian rupee	1
Litecoin	1
Bitcoin Gold	1
Futures contract	1
Stock market crash	1
Coinbase	1
Coin	1
Gold as an investment	1
Value	1
Economic bubble	1
Canadian dollar	<1
RISING
Price	Breakout
Bitcoin	Breakout
United States Dollar	Breakout
Prediction	Breakout
Ethereum	Breakout
Share price	Breakout
Chart	Breakout
Bitcoin Cash	Breakout
Analysis	Breakout
Cryptocurrency	Breakout
Future	Breakout
Ripple	Breakout
Indian rupee	Breakout
Litecoin	Breakout
Bitcoin Gold	Breakout
Futures contract	Breakout
Stock market crash	Breakout
Coinbase	Breakout
Coin	Breakout
Gold as an investment	Breakout
Value	Breakout
Economic bubble	Breakout
Canadian dollar	Breakout
